# Supplementary material for: Dietary Methyl-Group Donor Intake and Breast Cancer Risk in the European Prospective Investigation into Cancer and Nutrition (EPIC)
Source: Nutrients. 2021 May 28;13(6):1843. doi: 10.3390/nu13061843 (PMC8228096; doi:10.3390/nu13061843)
Supplement: Supplementary file 1 [file nutrients-13-01843-s001.zip]

Archive with 1 entries (1 files):
- nutrients-1210029-supplementary.pdf
